# Supplementary material for: Effects of Brain-Computer Interface-Controlled Hand Robot Training on Post-Stroke Recovery of Upper Limb Motor Functions: A Meta-Analysis of Dose-Matched Randomized Controlled Trials
Source: Brain Sci. 2026 May 22;16(6):552. doi: 10.3390/brainsci16060552 (PMC13297567; doi:10.3390/brainsci16060552)
Supplement: Supplementary file 1 [file brainsci-16-00552-s001.zip]

Archive with 1 entries (1 files):
- brainsci-4308945-supplementary.pdf
